# Supplementary material for: Spindle function and Wnt pathway inhibition by PBX1 to suppress tumor progression via downregulating DCDC2 in colorectal cancer
Source: Oncogenesis. 2023 Feb 4;12(1):3. doi: 10.1038/s41389-023-00448-4 (PMC9899229; doi:10.1038/s41389-023-00448-4)
Supplement: Supplementary file 1 — supplemental table S1 [file 41389_2023_448_MOESM1_ESM.xls]

##**Please cite: Zhou KR, Liu S, Sun WJ, Zheng LL, Zhou H, Yang JH, Qu LH. ChIPBase v2.0: decoding transcriptional regulatory networks of non-coding RNAs and protein-coding genes from ChIP-seq data. Nucleic Acids Res. 2017 Jan 04;45(D1):D43-D50. Epub 2016 Oct 23
##**Please cite: Yang JH, Li JH, Jiang S, Zhou H, Qu LH. ChIPBase: a database for decoding the transcriptional regulation of long non-coding RNA and microRNA genes from ChIP-Seq data. Nucleic Acids Res. 2013 Jan;41(Database issue):D177-87.
##ChIPBase v2.0 project, hg38, All protein genes regulated by PBX1 in sample HUMHG02952, regulatory domain is [-1kb, 1kb]
##All coordiates in this table are one-based start coordinates
##About sample: cell line/tissue: LoVo, treatment: colon adenocarcinoma, ATCC CCL-229, FailedQC, peak called: MACS-1.4
Gene ID	Gene Symbol	Gene Chromosome	Gene Start	Gene End	Gene Strand	Gene Type	Relative Distance To TSS	Binding Site Start	Binding Site End	Motif(start:end:strand:sequence)
ENSG00000004766.15	VPS50		1			protein_coding	328	93232007	93233327	-
ENSG00000007306.14	CEACAM7		1			protein_coding	-232	41706571	41707845	41707048:41707062:+:GCTGCCCTCTGCAGG
ENSG00000014824.13	SLC30A9		1			protein_coding	155	41990175	41991077	-
ENSG00000024526.16	DEPDC1		1			protein_coding	-23	68496699	68497790	-
ENSG00000068912.13	ERLEC1		1			protein_coding	797	53787444	53788236	-
ENSG00000073536.17	NLE1		1			protein_coding	95	35141718	35142723	35142356:35142370:+:ATCGCCCTCTGCTGT
ENSG00000076258.9	FMO4		1			protein_coding	-36	171313489	171314854	-
ENSG00000078098.13	FAP		1			protein_coding	-251	162244979	162245825	-
ENSG00000086159.12	AQP6		1			protein_coding	73	49966615	49967917	49967145:49967159:-:CCAGCAGAGGGCGAC
ENSG00000087076.8	HSD17B14		1			protein_coding	444	48835766	48836702	-
ENSG00000087085.13	ACHE		1			protein_coding	-633	100897086	100898129	-
ENSG00000089163.4	SIRT4		1			protein_coding	120	120301847	120303023	-
ENSG00000099942.12	CRKL		1			protein_coding	-13	20916794	20918030	-
ENSG00000100056.11	DGCR14		1			protein_coding	67	19144109	19145126	-
ENSG00000101444.12	AHCY		1			protein_coding	-940	34312039	34313446	34312827:34312841:-:CCAGGAGAGGGCACC
ENSG00000101695.8	RNF125		1			protein_coding	483	32018225	32019484	-
ENSG00000104835.14	SARS2		1			protein_coding	544	38929796	38930909	38930495:38930509:+:AGCTCCCCCTTGCGG
ENSG00000107331.16	ABCA2		1			protein_coding	-373	137028615	137029976	-
ENSG00000108582.11	CPD		1			protein_coding	-291	30378241	30378986	30378822:30378836:+:CCCGCCCCCTGGTGG
ENSG00000115109.13	EPB41L5		1			protein_coding	-718	120011887	120012686	-
ENSG00000115239.21	ASB3		1			protein_coding	-230	53787444	53788236	-
ENSG00000115607.9	IL18RAP		1			protein_coding	-874	102417384	102418245	-
ENSG00000115685.14	PPP1R7		1			protein_coding	478	241149519	241150588	-
ENSG00000115687.13	PASK		1			protein_coding	211	241149519	241150588	-
ENSG00000119912.15	IDE		1			protein_coding	-899	92574414	92575537	-
ENSG00000121058.4	COIL		1			protein_coding	56	56960292	56961704	56961109:56961123:+:TGTGCCACCTAGTGG
ENSG00000122958.14	VPS26A		1			protein_coding	67	69123100	69124057	-
ENSG00000127720.7	METTL25		1			protein_coding	416	82358197	82359628	82358792:82358806:+:CGCGCCCCCTAGTGG
ENSG00000128626.11	MRPS12		1			protein_coding	-195	38929796	38930909	38930495:38930509:+:AGCTCCCCCTTGCGG
ENSG00000129480.12	DTD2		1			protein_coding	-278	31457298	31458279	-
ENSG00000130175.9	PRKCSH		1			protein_coding	519	11435376	11436236	-
ENSG00000131979.18	GCH1		1			protein_coding	-488	54902906	54903774	-
ENSG00000132003.9	ZSWIM4		1			protein_coding	-386	13794626	13795520	-
ENSG00000133773.11	CCDC59		1			protein_coding	-107	82358197	82359628	82358792:82358806:+:CGCGCCCCCTAGTGG
ENSG00000134453.15	RBM17		1			protein_coding	-373	6088121	6089105	-
ENSG00000135124.14	P2RX4		1			protein_coding	-440	121209056	121209777	-
ENSG00000135517.6	MIP		1			protein_coding	548	56468174	56469063	-
ENSG00000136111.12	TBC1D4		1			protein_coding	-608	75482182	75483262	-
ENSG00000136932.13	TRMO		1			protein_coding	-949	97922808	97924230	-
ENSG00000137814.9	HAUS2		1			protein_coding	-599	42547358	42549062	-
ENSG00000139223.2	ANP32D		1			protein_coding	200	48472431	48473297	-
ENSG00000139287.12	TPH2		1			protein_coding	531	71938817	71939935	-
ENSG00000139644.12	TMBIM6		1			protein_coding	325	49707468	49708630	-
ENSG00000141428.16	C18orf21		1			protein_coding	-28	35971177	35972931	-
ENSG00000142677.3	IL22RA1		1			protein_coding	567	24141819	24143289	-
ENSG00000145832.12	SLC25A48		1			protein_coding	79	135834072	135835383	-
ENSG00000146038.11	DCDC2		1			protein_coding	517	24357008	24358062	-
ENSG00000146049.1	KAAG1		1			protein_coding	633	24357008	24358062	-
ENSG00000148331.11	ASB6		1			protein_coding	-337	129641997	129643016	-
ENSG00000150722.10	PPP1R1C		1			protein_coding	349	181954094	181955085	-
ENSG00000156521.13	TYSND1		1			protein_coding	-228	70146270	70147539	-
ENSG00000159873.9	CCDC117		1			protein_coding	-141	28772227	28772837	-
ENSG00000161791.13	FMNL3		1			protein_coding	116	49707468	49708630	-
ENSG00000162129.12	CLPB		1			protein_coding	273	72433688	72435126	72434255:72434269:+:GGCGCCCCCCGGTGG
ENSG00000162408.10	NOL9		1			protein_coding	-441	6554458	6555495	-
ENSG00000163382.11	NAXE		1			protein_coding	-443	156590893	156591743	-
ENSG00000163807.5	KIAA1143		1			protein_coding	-23	44761202	44762168	-
ENSG00000163808.16	KIF15		1			protein_coding	-31	44761202	44762168	-
ENSG00000164070.11	HSPA4L		1			protein_coding	-731	127780656	127781522	-
ENSG00000164163.10	ABCE1		1			protein_coding	-786	145096184	145098106	-
ENSG00000165792.17	METTL17		1			protein_coding	368	20989627	20990648	-
ENSG00000166226.12	CCT2		1			protein_coding	585	69585385	69586452	-
ENSG00000166454.9	ATMIN		1			protein_coding	-474	81034863	81035882	-
ENSG00000166471.10	TMEM41B		1			protein_coding	-43	9314318	9315329	-
ENSG00000166529.14	ZSCAN21		1			protein_coding	-95	100049036	100050321	-
ENSG00000166750.9	SLFN5		1			protein_coding	-222	35242353	35243273	-
ENSG00000166920.11	C15orf48		1			protein_coding	-321	45429245	45431170	-
ENSG00000167085.11	PHB		1			protein_coding	-704	49415039	49416180	-
ENSG00000167088.10	SNRPD1		1			protein_coding	47	21611658	21612968	-
ENSG00000168228.14	ZCCHC4		1			protein_coding	-120	25312018	25313311	25312618:25312632:-:CCGCTAGGGGCCGCT
ENSG00000168672.3	FAM84B		1			protein_coding	618	126557189	126558362	-
ENSG00000169992.9	NLGN2		1			protein_coding	-593	7403701	7404859	-
ENSG00000172828.12	CES3		1			protein_coding	-86	66960841	66961460	-
ENSG00000172992.11	DCAKD		1			protein_coding	-359	45060772	45062165	-
ENSG00000173473.10	SMARCC1		1			protein_coding	-346	47781936	47782968	-
ENSG00000173662.20	TAS1R1		1			protein_coding	-204	6554458	6555495	-
ENSG00000173744.17	AGFG1		1			protein_coding	-454	227471126	227472268	-
ENSG00000173852.14	DPY19L1		1			protein_coding	20	35037890	35038612	-
ENSG00000175595.14	ERCC4		1			protein_coding	-567	13919012	13920166	-
ENSG00000176422.13	SPRYD4		1			protein_coding	52	56468174	56469063	-
ENSG00000177303.9	CASKIN2		1			protein_coding	-371	75515531	75516378	75515906:75515920:+:GGCACCACCTAGCGG
ENSG00000178974.9	FBXO34		1			protein_coding	-309	55270525	55271462	-
ENSG00000179041.3	RRS1		1			protein_coding	-72	66428470	66429441	66428940:66428954:+:ACCGCCCTCTGCCGG
ENSG00000179284.5	DAND5		1			protein_coding	269	12964539	12966315	-
ENSG00000180979.9	LRRC57		1			protein_coding	592	42547358	42549062	-
ENSG00000182173.12	TSEN54		1			protein_coding	-105	75515531	75516378	75515906:75515920:+:GGCACCACCTAGCGG
ENSG00000183763.8	TRAIP		1			protein_coding	209	49856014	49856717	-
ENSG00000186897.4	C1QL4		1			protein_coding	72	49336593	49337640	-
ENSG00000188026.12	RILPL1		1			protein_coding	744	123532425	123533524	-
ENSG00000188342.11	GTF2F2		1			protein_coding	-753	45119404	45120119	-
ENSG00000198003.11	CCDC151		1			protein_coding	-24	11435376	11436236	-
ENSG00000198168.8	SVIP		1			protein_coding	-106	22829869	22830942	-
ENSG00000203546.7	RP11-176H8.1		1			protein_coding	-347	31457298	31458279	-
ENSG00000203880.11	PCMTD2		1			protein_coding	812	64255972	64257041	-
ENSG00000204323.5	SMIM5		1			protein_coding	-391	75632141	75633943	75633089:75633103:-:CCACCAGAGGGCGCT
ENSG00000204406.12	MBD5		1			protein_coding	-410	148019770	148021430	-
ENSG00000204869.8	IGFL4		1			protein_coding	-488	46076793	46078420	-
ENSG00000205544.3	TMEM256		1			protein_coding	-143	7403701	7404859	-
ENSG00000213186.7	TRIM59		1			protein_coding	-756	160486087	160486971	160486573:160486587:+:ACTGCCACCTTGTGG
ENSG00000223658.7	C1GALT1C1L		1			protein_coding	-164	43676036	43676936	-
ENSG00000243709.1	LEFTY1		1			protein_coding	-238	225911187	225912053	225911504:225911518:+:GGCGCCCTCTGGCGG
ENSG00000261147.1	RP11-697E2.6		1			protein_coding	-844	90248299	90249124	-
ENSG00000262481.5	TMEM256-PLSCR3		1			protein_coding	-183	7403701	7404859	-
